# Supplementary material for: Chemical Characterization of Sauvignon Blanc Wines from Three Cold-Climate-Growing Areas of Chile
Source: Foods. 2024 Jun 24;13(13):1991. doi: 10.3390/foods13131991 (PMC11241741; doi:10.3390/foods13131991)
Supplement: Supplementary file 1 [file foods-13-01991-s001.zip]

Archive with 1 entries (1 files):
- foods-3031566-supplementary.pdf
